# Supplementary material for: 5Z-7-Oxozeanol Isolated from the Fungus Curvularia sp. MDCW-1060 Inhibits the Proliferation of MDA-MB-231 Cells via the PI3K-Akt and MAPK Pathways
Source: Mar Drugs. 2025 Oct 23;23(11):414. doi: 10.3390/md23110414 (PMC12653621; doi:10.3390/md23110414)
Supplement: Supplementary file 1 [file marinedrugs-23-00414-s001.zip]

Archive with 1 entries (1 files):
- marinedrugs-3931864-supplementary.pdf
